# Supplementary material for: Integrative multi-platform meta-analysis of gene expression profiles in pancreatic ductal adenocarcinoma patients for identifying novel diagnostic biomarkers
Source: PLoS One. 2018 Apr 4;13(4):e0194844. doi: 10.1371/journal.pone.0194844 (PMC5884535; doi:10.1371/journal.pone.0194844)
Supplement: S1 File — (ZIP) [file pone.0194844.s001.zip]

Archive with 4 entries (3 files):
- S1_File/
- S1_File/pdac_integrative_analysis.R
- S1_File/README.txt
- S1_File/virtualArray.tar
