# Supplementary material for: Integrative multi-platform meta-analysis of gene expression profiles in pancreatic ductal adenocarcinoma patients for identifying novel diagnostic biomarkers
Source: PLoS One. 2018 Apr 4;13(4):e0194844. doi: 10.1371/journal.pone.0194844 (PMC5884535; doi:10.1371/journal.pone.0194844)
Supplement: S1 File — (ZIP) [file pone.0194844.s001.zip › S1_File/README.txt]

########################################################################
# 
# Integrative multi-platform meta-analysis of gene expression profiles
# in pancreatic ductal adenocarcinoma patients for identifying novel
# diagnostic biomarkers
#
# Code Written by: Francisco M. Ortu�o Guzm�n
# Email: fortuno@ugr.es
# Date: 02/05/2016
# Working for R version 3.1.2 (2014-10-31)
########################################################################

1. The associated script intends to reproduce the integrated meta-analysis showed in the related paper.

2. The script needs the Illumina and Affymetrix raw expression data as input, storaged in RData objects. 
   Expression data cannot be included together with this script due to size reasons but they can be provided under request.
   Those objects have to contain the expression data in ExpressionSet format with the names "reduced.lumi" and "OligoEset", respectively.
   
3. The script can then be executed using the following commands in R:
	source('pdac_integrative_analysis.R')
	
4. Individual analyses are out-of-scope of this paper, so their corresponding results are also included in the same input RData objects.
	
5. The script was run with R version 3.1.2. It automatically installs and use several depedent packages. 
   However, depending on packages and R versions, some dependencies may be installed manually.

6. Raw expression data from individual Illumina and Affymetrix dataset would be provided in RData objects under request.
   
7. The script is specifically designed for the purpose of this paper. However, it can be easily extended to other similar studies.

8. For any questions or requests, please contact: fortuno@ugr.es   
